# Supplementary material for: Plant Growth-Promoting Bacterial Consortia as a Strategy to Alleviate Drought Stress in Spinacia oleracea
Source: Microorganisms. 2022 Sep 6;10(9):1798. doi: 10.3390/microorganisms10091798 (PMC9501077; doi:10.3390/microorganisms10091798)
Supplement: Supplementary file 1 [file microorganisms-10-01798-s001.zip]

Archive with 1 entries (1 files):
- microorganisms-1873199-supplementary.pdf
